# Supplementary material for: The long-term health effects of attending a selective school: a natural experiment
Source: BMC Med. 2020 Apr 3;18:77. doi: 10.1186/s12916-020-01536-7 (PMC7118818; doi:10.1186/s12916-020-01536-7)
Supplement: Supplementary file 1 — Additional file 1: Table S1. Study variables. (Excel spreadsheet) giving the source, description, time frame, and possible values of all the variables received from the Aberdeen Children of the 1950s study or from NHS hospital admissions records. [file 12916_2020_1536_MOESM1_ESM.xlsx]

## Sheet: NHS and ACONF variables
Source	Variable	Description	Value	Time
SMR01 and SMR04	MONTH AND YEAR OF ADMISSION	Month and Year of Patients date of admission		1997-2001 and 2011-2015
SMR01 and SMR04	MONTH AND YEAR OF DISCHARGE	Month and Year of Patients date of discharge		1997-2001 and 2011-2015
SMR01 and SMR04	ADMISSION TYPE	Admission Type		1997-2001 and 2011-2015
SMR01 and SMR04	ADMISSION REASON	Admission reason indicates the general reason why a patient is admitted for inpatient or day case care.		1997-2001 and 2011-2015
SMR01 and SMR04	MAIN CONDITION	This item should be seen as describing the main medical (or social) condition managed/investigated during the patient's stay. Also referred to as Diagnosis 1		1997-2001 and 2011-2015
SMR01 and SMR04	DISCHARGE - MAIN CONDITION			1997-2001 and 2011-2015
Source	Derived Variable	Description	Value	Time
SMR01 and SMR04 ICD-10 codes	C_MI	Charlson myocardial infarction	Y=1, N=0	two 5 year windows: 1997 to 2001 and 2011 to 2015
SMR01 and SMR04 ICD-10 codes	C_CHF	Charlson congestive heart failure	Y=1, N=0	two 5 year windows: 1997 to 2001 and 2011 to 2015
SMR01 and SMR04 ICD-10 codes	C_CVD	Charlson cerebrovascular disease	Y=1, N=0	two 5 year windows: 1997 to 2001 and 2011 to 2015
SMR01 and SMR04 ICD-10 codes	C_Dem	Charlson dementia	Y=1, N=0	two 5 year windows: 1997 to 2001 and 2011 to 2015
SMR01 and SMR04 ICD-10 codes	C_CPD	Charlson chronic pulmonary disease	Y=1, N=0	two 5 year windows: 1997 to 2001 and 2011 to 2015
SMR01 and SMR04 ICD-10 codes	C_RhD	Charlson rheumatic disease	Y=1, N=0	two 5 year windows: 1997 to 2001 and 2011 to 2015
SMR01 and SMR04 ICD-10 codes	C_Pep	Charlson peptic ulcer disease	Y=1, N=0	two 5 year windows: 1997 to 2001 and 2011 to 2015
SMR01 and SMR04 ICD-10 codes	C_mildLD	Charlson mild liver disease	Y=1, N=0	two 5 year windows: 1997 to 2001 and 2011 to 2015
SMR01 and SMR04 ICD-10 codes	C_DMnochrcomp	Charlson diabetes without chronic complications	Y=1, N=0	two 5 year windows: 1997 to 2001 and 2011 to 2015
SMR01 and SMR04 ICD-10 codes	C_DMchrcomp	Charlson diabetes with chronic complications	Y=1, N=0	two 5 year windows: 1997 to 2001 and 2011 to 2015
SMR01 and SMR04 ICD-10 codes	C_hemi	Charlson hemiplegia or paraplegia	Y=1, N=0	two 5 year windows: 1997 to 2001 and 2011 to 2015
SMR01 and SMR04 ICD-10 codes	C_renal	Charlson renal disease	Y=1, N=0	two 5 year windows: 1997 to 2001 and 2011 to 2015
SMR01 and SMR04 ICD-10 codes	C_anymal	Charlson any malignancy, including lymphoma and leukaemia, except malignant neoplasm of skin	Y=1, N=0	two 5 year windows: 1997 to 2001 and 2011 to 2015
SMR01 and SMR04 ICD-10 codes	C_modsevLD	Charlson moderate/severe liver disease	Y=1, N=0	two 5 year windows: 1997 to 2001 and 2011 to 2015
SMR01 and SMR04 ICD-10 codes	C_mets	Charlson metastatic solid tumour	Y=1, N=0	two 5 year windows: 1997 to 2001 and 2011 to 2015
SMR01 and SMR04 ICD-10 codes	C_AIDS	Charlson AIDS/HIV	Y=1, N=0	two 5 year windows: 1997 to 2001 and 2011 to 2015
SMR01 and SMR04 ICD-10 codes	T_AF	Tonelli atrial fibrillation	Y=1, N=0	two 5 year windows: 1997 to 2001 and 2011 to 2015
SMR01 and SMR04 ICD-10 codes	T_alcohol	Tonelli alcohol misuse	Y=1, N=0	two 5 year windows: 1997 to 2001 and 2011 to 2015
SMR01 and SMR04 ICD-10 codes	T_asthma	Tonelli asthma	Y=1, N=0	two 5 year windows: 1997 to 2001 and 2011 to 2015
SMR01 and SMR04 ICD-10 codes	T_BP	Tonelli hypertension	Y=1, N=0	two 5 year windows: 1997 to 2001 and 2011 to 2015
SMR01 and SMR04 ICD-10 codes	T_CHF	Tonelli Chronic heart failure	Y=1, N=0	two 5 year windows: 1997 to 2001 and 2011 to 2015
SMR01 and SMR04 ICD-10 codes	T_cirr	Tonelli cirrhosis and hepatic decompensation	Y=1, N=0	two 5 year windows: 1997 to 2001 and 2011 to 2015
SMR01 and SMR04 ICD-10 codes	T_CKD	Tonelli chronic kidney disease	Y=1, N=0	two 5 year windows: 1997 to 2001 and 2011 to 2015
SMR01 and SMR04 ICD-10 codes	T_const	Tonelli severe constipation	Y=1, N=0	two 5 year windows: 1997 to 2001 and 2011 to 2015
SMR01 and SMR04 ICD-10 codes	T_CPD	Tonelli chronic pulmonary disease	Y=1, N=0	two 5 year windows: 1997 to 2001 and 2011 to 2015
SMR01 and SMR04 ICD-10 codes	T_dem	Tonelli dementia	Y=1, N=0	two 5 year windows: 1997 to 2001 and 2011 to 2015
SMR01 and SMR04 ICD-10 codes	T_dep	Tonelli depression	Y=1, N=0	two 5 year windows: 1997 to 2001 and 2011 to 2015
SMR01 and SMR04 ICD-10 codes	T_DM	Tonelli diabetes	Y=1, N=0	two 5 year windows: 1997 to 2001 and 2011 to 2015
SMR01 and SMR04 ICD-10 codes	T_epilepsy	Tonelli epilepsy	Y=1, N=0	two 5 year windows: 1997 to 2001 and 2011 to 2015
SMR01 and SMR04 ICD-10 codes	T_hepB	Tonelli chronic viral hepatitis B	Y=1, N=0	two 5 year windows: 1997 to 2001 and 2011 to 2015
SMR01 and SMR04 ICD-10 codes	T_hypothy	Tonelli Hypothyroidism	Y=1, N=0	two 5 year windows: 1997 to 2001 and 2011 to 2015
SMR01 and SMR04 ICD-10 codes	T_IBD	Tonelli inflammatory bowel disease	Y=1, N=0	two 5 year windows: 1997 to 2001 and 2011 to 2015
SMR01 and SMR04 ICD-10 codes	T_IBS	Tonelli irritable bowel syndrome	Y=1, N=0	two 5 year windows: 1997 to 2001 and 2011 to 2015
SMR01 and SMR04 ICD-10 codes	T_lymph	Tonelli cancer, lymphoma	Y=1, N=0	two 5 year windows: 1997 to 2001 and 2011 to 2015
SMR01 and SMR04 ICD-10 codes	T_mets	Tonelli cancer, metastatic	Y=1, N=0	two 5 year windows: 1997 to 2001 and 2011 to 2015
SMR01 and SMR04 ICD-10 codes	T_MI	Tonelli Myocarcial infarction	Y=1, N=0	two 5 year windows: 1997 to 2001 and 2011 to 2015
SMR01 and SMR04 ICD-10 codes	T_MS	Tonelli multiple sclerosis	Y=1, N=0	two 5 year windows: 1997 to 2001 and 2011 to 2015
SMR01 and SMR04 ICD-10 codes	T_nonmets	Tonelli cancer, non-metastatic (breast, cervical, colorectal, lung, prostate)	Y=1, N=0	two 5 year windows: 1997 to 2001 and 2011 to 2015
SMR01 and SMR04 ICD-10 codes	T_pain	Tonelli chronic pain	Y=1, N=0	two 5 year windows: 1997 to 2001 and 2011 to 2015
SMR01 and SMR04 ICD-10 codes	T_Park	Tonelli Parkinson's disease	Y=1, N=0	two 5 year windows: 1997 to 2001 and 2011 to 2015
SMR01 and SMR04 ICD-10 codes	T_pep	Tonelli peptic ulcer disease	Y=1, N=0	two 5 year windows: 1997 to 2001 and 2011 to 2015
SMR01 and SMR04 ICD-10 codes	T_psoriasis	Tonelli psoriasis	Y=1, N=0	two 5 year windows: 1997 to 2001 and 2011 to 2015
SMR01 and SMR04 ICD-10 codes	T_PVD	Tonelli peripheral vascular disease	Y=1, N=0	two 5 year windows: 1997 to 2001 and 2011 to 2015
SMR01 and SMR04 ICD-10 codes	T_RhArthritis	Tonelli rheumatoid arthritis	Y=1, N=0	two 5 year windows: 1997 to 2001 and 2011 to 2015
SMR01 and SMR04 ICD-10 codes	T_schiz	Tonelli schizophrenia	Y=1, N=0	two 5 year windows: 1997 to 2001 and 2011 to 2015
SMR01 and SMR04 ICD-10 codes	T_stroke	Tonelli stroke or transient ischaemic attack	Y=1, N=0	two 5 year windows: 1997 to 2001 and 2011 to 2015
Dataset	Source	Variable	Variable Description	Time
ACONF	Reading Survey	RS001	Sex of child	1962-1964
ACONF	Reading Survey	RS002	Age in months in Dec. 1962	1962-1964
ACONF	Reading Survey	RS009	Class grade at Dec. 1962	1962-1964
ACONF	Reading Survey	RS010	Class number in Dec. 1962	1962-1964
ACONF	Reading Survey	RS012	School type in June 1963	1962-1964
ACONF	Reading Survey	RS028	School name	1962-1964
ACONF	Reading Survey	RS031	Occupation of husband -survey 1962	1962-1964
ACONF	Reading Survey	RS032	Social class husband-survey 1962	1962-1964
ACONF	Reading Survey	RS039	Husband's occupation at birth of child	1962-1964
ACONF	Reading Survey	RS040	Husband's social class at birth of child	1962-1964
ACONF	Reading Survey	RS041	Wife's pre-marital occupation	1962-1964
ACONF	Reading Survey	RS052	9+ score	1962-1964
ACONF	Reading Survey	RS062	7+ score-all tests	1962-1964
ACONF	Reading Survey	RS063	7+ score standard test	1962-1964
ACONF	Reading Survey	RS053	Local verbal reasoning test 1	1962-1964
ACONF	Reading Survey	RS054	Local verbal reasoning test 2	1962-1964
ACONF	Reading Survey	RS055	Local arithmetic test	1962-1964
ACONF	Reading Survey	RS056	Local English test	1962-1964
ACONF	Reading Survey	RS057	Teacher's estimate	1962-1964
ACONF	Reading Survey	RS094	Type of school March 1964	1962-1964
ACONF	Reading Survey	RS095	School type in March 1964	1962-1964
ACONF	Reading Survey	RS096	Class grade in March 1964	1962-1964
ACONF	Reading Survey	RS180	7+ actual score corrected	1962-1964
ACONF	Reading Survey	RS181	9+ actual score corrected	1962-1964
ACONF	Neighbourhood and household level data	c_pperrm	Average persons per room	1961
ACONF	Neighbourhood and household level data	c_tothh	Total households	1961
ACONF	Neighbourhood and household level data	c_phhown	Percentage of owner-occupied households	1961
ACONF	Neighbourhood and household level data	c_phhrnt	Percentage of households renting with business	1961
ACONF	Neighbourhood and household level data	c_phhmpl	Percentage of households holding by employment	1961
ACONF	Neighbourhood and household level data	c_phhcon	Percentage of households renting from council	1961
ACONF	Neighbourhood and household level data	c_phhfrn	Percentage of households renting furnished	1961
ACONF	Neighbourhood and household level data	c_phhunf	Percentage of households renting unfurnished	1961
ACONF	Neighbourhood and household level data	c_phhtp1	Percentage of households of building type 1	1961
ACONF	Neighbourhood and household level data	c_phhtp2	Percentage of households of building type 2	1961
ACONF	Neighbourhood and household level data	c_phhtp3	Percentage of households of building type 3	1961
ACONF	Neighbourhood and household level data	c_phhcld	Percentage of households with shared cold water	1961
ACONF	Neighbourhood and household level data	c_phcldn	Percentage of households with no cold water	1961
ACONF	Neighbourhood and household level data	c_phhhot	Percentage of households with shared hot water	1961
ACONF	Neighbourhood and household level data	c_phhhtn	Percentage of households with no hot water	1961
ACONF	Neighbourhood and household level data	c_phhbth	Percentage of households with shared fixed bath	1961
ACONF	Neighbourhood and household level data	c_phbthn	Percentage of households with no fixed bath	1961
ACONF	Neighbourhood and household level data	c_phhwc	Percentage of households with shared wc	1961
ACONF	Neighbourhood and household level data	c_phhwcn	Percentage of households with no wc	1961
ACONF	Neighbourhood and household level data	c_phhll4	Percentage of households with all 4 exclusively	1961
ACONF	Neighbourhood and household level data	c_phhkit	Percentage of households sharing kitchen	1961
ACONF	Neighbourhood and household level data	c_phhdwl	Percentage of households in shared dwelling	1961
ACONF	2001 questionnaire	Q1001	A1. Over the last 12 months would you say that your health on the whole has been...	2001
ACONF	2001 questionnaire	Q1002	A2. Do you have any long term illness, health problem or disability which limits your daily activities or the work you can do?	2001
ACONF	2001 questionnaire	Q1003a	A3. Please describe any long-term illness, health problem or disability which limits your daily activities or the work you can do in the box below. (first complaint)	2001
ACONF	2001 questionnaire	Q1003b	A3. Please describe any long-term illness, health problem or disability which limits your daily activities or the work you can do in the box below. (second complaint)	2001
ACONF	2001 questionnaire	Q1003c	A3. Please describe any long-term illness, health problem or disability which limits your daily activities or the work you can do in the box below. (third complaint)	2001
ACONF	2001 questionnaire	Q1003d	A3. Please describe any long-term illness, health problem or disability which limits your daily activities or the work you can do in the box below. (fourth complaint)	2001
ACONF	2001 questionnaire	Q1003e	A3. Please describe any long-term illness, health problem or disability which limits your daily activities or the work you can do in the box below. (fifth complaint)	2001
ACONF	2001 questionnaire	Q1003f	A3. Please describe any long-term illness, health problem or disability which limits your daily activities or the work you can do in the box below. (sixth complaint)	2001
ACONF	2001 questionnaire	Q1004	A4. Have you ever been told by a doctor that you have high blood pressure other than during pregnancy?	2001
ACONF	2001 questionnaire	Q1016	A16. (a) In the past few weeks have you been able to enjoy your normal day to day activities?	2001
ACONF	2001 questionnaire	Q1017	A16. (b) In the past few weeks have you been feeling unhappy and depressed?	2001
ACONF	2001 questionnaire	Q1018	A16. (c) In the past few weeks have you been losing confidence in yourself?	2001
ACONF	2001 questionnaire	Q1019	A16. (d) In the past few weeks have you been feeling reasonably happy, all things considered?	2001
ACONF	2001 questionnaire	Q1061	D7. What [type of] primary school did you attend in December 1962?	2001
ACONF	2001 questionnaire	Q1078	G1. Which one of these best describes your current situation? (employed, unemployed, disabled, etc)	2001
ACONF	2001 questionnaire	Q1079	G2. Have you ever been in paid employment or been self-employed?	2001
ACONF	2001 questionnaire	Q1083	H1. Does your household own or rent the accommodation you live in?	2001
ACONF	2001 questionnaire	Q1087	H5. Are you currently: (married, single, etc)	2001
ACONF	2001 questionnaire	Q1093a	J1. What is your total personal current gross income from all sources? per week	2001
ACONF	2001 questionnaire	Q1093b	J1. What is your total personal current gross income from all sources? per year	2001
ACONF	2001 questionnaire	Q1094	K1. What secondary school did you go to when you left primary school?	2001
ACONF	2001 questionnaire	Q1095	K2. At what age did you leave secondary school?	2001
ACONF	2001 questionnaire	Q1096	K3. Have you been in further or higher education since you left school?	2001
ACONF	2001 questionnaire	Q1097a	K4. For how many years in total were you in full or part-time further or higher education? Full-time (years)	2001
ACONF	2001 questionnaire	Q1097b	K4. For how many years in total were you in full or part-time further or higher education? Part-time (years)	2001
ACONF	2001 questionnaire	Q1098a	K5. Which of the following qualifications do you have? No formal qualifications	2001
ACONF	2001 questionnaire	Q1098b	K5. Which of the following qualifications do you have? Degree or degree level qualification (including a higher degree)	2001
ACONF	2001 questionnaire	Q1098c	K5. Which of the following qualifications do you have? Teaching qualification HNC/HND, BEC/TEC higher, BTEC (higher) City and Guilds Full Technological Certificate	2001
ACONF	2001 questionnaire	Q1098d	K5. Which of the following qualifications do you have? Certificate of Sixth Year Studies Highers A-levels ONC/OND/BEC/TEC (not higher) City and Guilds Advanced / Final level	2001
ACONF	2001 questionnaire	Q1098e	K5. Which of the following qualifications do you have? 'O' Grade passes 'O' Level passes CSE grade 1 School certificate or matric City and Guild Craft/Ordinary level	2001
ACONF	2001 questionnaire	Q1098f	K5. Which of the following qualifications do you have? CSE grades 2-5 Clerical /commercial qualifications	2001
ACONF	2001 questionnaire	Q1098g	K5. Which of the following qualifications do you have? CSE ungraded	2001
ACONF	2001 questionnaire	Q1098h	K5. Which of the following qualifications do you have? Other qualifications (where qualification or grade not defined)	2001
ACONF	2001 questionnaire	Q1098i	K5. Which of the following qualifications do you have? School leaving certificate	2001
ACONF	2001 questionnaire	Q1109c	M1. What is your date of birth? (year)	2001
ACONF	2001 questionnaire	Q1110	M2. What sex are you?	2001
ACONF	2001 questionnaire	q1camf	Cambridge scale score (females) (participant's employment)	2001
ACONF	2001 questionnaire	q1camm	Cambridge scale score (males) (participant's employment)	2001
ACONF	2001 questionnaire	q1rg91	OPCS 1990: Social class based on occupation (participant's employment)	2001
ACONF	2001 questionnaire	correctsex	sex corrected from 2001Q	2001
ACONF	Schools data	sch_1964	School exists in 1964	1964
ACONF	Schools data	sch_seco	Also a secondary school	1964
ACONF	Schools data	sch_main	Mainstream school	1964
ACONF	Schools data	sch_sex	Single sex school	1964
ACONF	Schools data	sch_priv	Private school	1964
ACONF	Schools data	sch_sele	Selective school	1964
ACONF	All ACONF sources listed	studyID	Unique identifier for selective schooling project	administrative, for linkage
ACONF	All ACONF sources listed	Forename	Forename	As per time given for all ACONF sources listed for linkage
ACONF	All ACONF sources listed	Surname	Surname	As per time given for all ACONF sources listed for linkage
ACONF	All ACONF sources listed	Date of Birth	Date of Birth	As per time given for all ACONF sources listed for linkage
ACONF	All ACONF sources listed	Postcode	Postcode	As per time given for all ACONF sources listed for linkage
ACONF	Tracking and tracing	n_status	Results of 2001 tracing by NHSCR updated with deaths, embarks, re-entries.	2001
ACONF	Tracking and tracing	n_events	Events notifications received	1962 - 2015
ACONF	Tracking and tracing	d_death	Subject is deceased	1962 - 2015
ACONF	Tracking and tracing	d_dmon	Month of death	1962 - 2015
ACONF	Tracking and tracing	d_dyr	Year of death	1962 - 2015
ACONF	Tracking and tracing	d_icdver	Version of International Classification of Diseases (ICD)	1962 - 2015
ACONF	Tracking and tracing	d_icd1	First ICD code listed on death certificate	1962 - 2015
ACONF	Tracking and tracing	d_icd2	Second ICD code listed on death certificate	1962 - 2015
ACONF	Tracking and tracing	d_icd3	Third ICD code listed on death certificate	1962 - 2015
ACONF	Tracking and tracing	d_icd4	Fourth ICD code listed on death certificate	1962 - 2015
ACONF	Tracking and tracing	d_undicd	Underlying ICD code on death certificate	1962 - 2015
