# Supplementary material for: The long-term health effects of attending a selective school: a natural experiment
Source: BMC Med. 2020 Apr 3;18:77. doi: 10.1186/s12916-020-01536-7 (PMC7118818; doi:10.1186/s12916-020-01536-7)
Supplement: Supplementary file 2 — Additional file 2: Study code. (Plain text file) giving the metadata and all code used for analysis and generation of figures and tables in this paper. [file 12916_2020_1536_MOESM2_ESM.txt]

Code for manuscript "The Long-term Effects of Attending a Selective School: a Natural Experiment" by Butler et al. 


Load libraries 
```{r setup, message = FALSE, warning = FALSE}
library(tidyverse)
library(broom)
library(AER)
library(margins)
library(rddapp)
library(lubridate)
library(forestplot)
library(gridExtra)
```


DATA PREPARATION
  
  
Read in the data
'Dash247_ACONF_Release_v2' is the extract from the Aberdeen Children of the 1950s study (ACONF)
'smrs' is the extract of hospital admissions for ACONF study members from SMR01 (Hospital Admissions) and from SMR04 (Mental Health Admissions)
'linked' indicates if the ACONF study participant could be linked to their NHS Community Health Index number
```{r}
aconf <- 
  read.csv('Dash247_ACONF_Release_v2.csv', fileEncoding = "UTF-8-BOM") #this is file from aconf study 
smrs <- 
  read.csv('smrs.csv', fileEncoding = "UTF-8-BOM") #this is smr01.csv and smr04.csv manually combined
linked <- 
  read.csv('linked.csv', fileEncoding = "UTF-8-BOM") #this is the list of who could be linked by edris
```


Add variable for linked to NHS to aconf df
```{r}
linked <- linked %>%
  mutate(linked = 1)

aconf <- linked %>%
  rename(Studynumber = Index) %>%
  left_join(x = aconf, y = ., by = "Studynumber")
```


Calculate # of chronic diseases diagnosed in the two periods 1997-2001 and 2011-2015 and add to aconf df
```{r}
hospital_admit_1 <- 
  smrs %>%
  filter(ADMISSION_DATE < 201101) %>%
  group_by(Index) %>%
  summarise(T_alcohol = max(T_alcohol), T_asthma = max(T_asthma), T_lymph = max(T_lymph), T_mets = max(T_mets), T_nonmets = max(T_nonmets), T_CHF = max(T_CHF), T_pain = max(T_pain), T_CPD = max(T_CPD), T_hepB = max(T_hepB), T_cirr = max(T_cirr), T_dem = max(T_dem), T_dep = max(T_dep), T_DM = max(T_DM), T_epilepsy = max(T_epilepsy), T_hypert = max(T_hypert), T_hypothy = max(T_hypothy), T_IBD = max(T_IBD), T_IBS = max(T_IBS), T_MI = max(T_MI), T_MS = max(T_MS), T_Park = max(T_Park), T_RhArthritis = max(T_RhArthritis), T_schiz = max(T_schiz), T_stroke = max(T_stroke), T_CKD = max(T_CKD), T_pep = max(T_pep), T_psoriasis = max(T_psoriasis), T_PVD = max(T_PVD), T_const = max(T_const), T_AF = max(T_AF)) %>%
  mutate(chronic_diagnosis_2001 = rowSums(.[2:31])) %>% 
  filter(chronic_diagnosis_2001 > 0)

hospital_admit_2 <- 
  smrs %>%
  filter(ADMISSION_DATE >= 201101) %>%
  group_by(Index) %>%
  summarise(T_alcohol = max(T_alcohol), T_asthma = max(T_asthma), T_lymph = max(T_lymph), T_mets = max(T_mets), T_nonmets = max(T_nonmets), T_CHF = max(T_CHF), T_pain = max(T_pain), T_CPD = max(T_CPD), T_hepB = max(T_hepB), T_cirr = max(T_cirr), T_dem = max(T_dem), T_dep = max(T_dep), T_DM = max(T_DM), T_epilepsy = max(T_epilepsy), T_hypert = max(T_hypert), T_hypothy = max(T_hypothy), T_IBD = max(T_IBD), T_IBS = max(T_IBS), T_MI = max(T_MI), T_MS = max(T_MS), T_Park = max(T_Park), T_RhArthritis = max(T_RhArthritis), T_schiz = max(T_schiz), T_stroke = max(T_stroke), T_CKD = max(T_CKD), T_pep = max(T_pep), T_psoriasis = max(T_psoriasis), T_PVD = max(T_PVD), T_const = max(T_const), T_AF = max(T_AF)) %>%
  mutate(chronic_diagnosis_2015 = rowSums(.[2:31])) %>% 
  filter(chronic_diagnosis_2015 > 0)

aconf <- hospital_admit_1 %>%
  select(Index, chronic_diagnosis_2001) %>%
  rename(Studynumber = Index) %>%
  left_join(x = aconf, y = ., by = "Studynumber")

aconf <- hospital_admit_2 %>%
  select(Index, chronic_diagnosis_2015) %>%
  rename(Studynumber = Index) %>%
  left_join(x = aconf, y = ., by = "Studynumber")
```


Rename variables and set type
```{r}
aconf <- aconf %>%
  rename(
    sex = rs001,
    age_months = rs002,
    grade_62 = rs009,
    grade_64 = rs096,
    school_62 = rs028,
    school_64 = rs095,
    father_social_class_birth = rs040,
    iq_9 = rs181,
    verbal_score_1 = rs053,
    verbal_score_2 = rs054,
    arithmetic_score = rs055,
    english_score = rs056,
    teacher_score = rs057,
    secondary_school = q1094,
    age_left_school = q1095,
    further_education = q1096,
    higher_degree = q1098b,
    health = q1001,
    life_limitation = q1002,
    mental_health1 = q1016,
    mental_health2 = q1017,
    mental_health3 = q1018,
    mental_health4 = q1019,
    month_died = d_month,
    year_died = d_year
  ) %>% 
  mutate(
    sex = as.integer(sex),
    age_months = as.integer(age_months),
    grade_62 = as.integer(grade_62),
    grade_64 = as.integer(grade_64),
    school_62 = as.factor(school_62),
    school_64 = as.factor(school_64),
    father_social_class_birth = as.factor(father_social_class_birth),
    iq_9 = as.integer(iq_9),
    verbal_score_1 = as.integer(verbal_score_1),
    verbal_score_2 = as.integer(verbal_score_2),
    arithmetic_score = as.integer(arithmetic_score),
    english_score = as.integer(english_score),
    teacher_score = as.integer(teacher_score),
    secondary_school = as.factor(secondary_school),
    age_left_school = as.integer(age_left_school),
    life_limitation = as.integer(life_limitation),
    month_died = as.integer(month_died),
    year_died = as.integer(year_died)
    )
```


Identify those who died before 60
```{r}
aconf <- aconf %>% 
  mutate(years_old = round(age_months/12, digits = 0),
         months_old = age_months %% 12,
         year_born = 1962 - years_old,
         month_born = 12 - months_old,
         dob = as_date(paste(year_born, month_born, 1, sep = "-")),
         dod = as_date(paste(year_died, month_died, 1, sep = "-")),
         age_died = round(time_length(dod - dob, unit = "years"), digits = 0),
         died_young = ifelse(age_died < 60, 1, 0))
```


Alter and add new variables:
Sex was coded M = 1 F = 2, recoded F = 0; 
For all 5 components of the 11+ exam, scores of 161 and 162 are removed (161 coded did not take test and 162 coded no score available);
Score combines the five components that make up the 11+ exam score and normalises the cut-point to zero;
Iq_9 removes 0 values in the IQ field (no-score was coded as 0);
Health score is reversed so better health is larger number;
Mental_health is a sum of the four mental health questions (requires answered all);
Mental health score reverse so better mental health is larger number;
Father_non_manual is whether their father's occupation at their birth was non_manual labour or not (coded according to aconf);
Life_limitation recoded ("no" was coded as 2);
higher_degree recodes some of the NAs to 0. The original data do not distinguish no-higher-degree from no-answer. So if individuals responded to the question about secondary school in the survey but are coded NA, recoded as no-higher-degree;
Recode those who were not dead as not dead before 60
```{r}
aconf <-
  aconf %>%
  mutate(
    'sex' =
      as.integer(ifelse(sex == 2, 0, sex)),
    'verbal_score_1' =
      as.integer(ifelse(verbal_score_1 < 161, verbal_score_1, NA)),
    'verbal_score_2' =
      as.integer(ifelse(verbal_score_2 < 161, verbal_score_2, NA)),
    'arithmetic_score' =
      as.integer(ifelse(arithmetic_score < 161, arithmetic_score, NA)),
    'english_score' =
      as.integer(ifelse(english_score < 161, english_score, NA)),
    'teacher_score' =
      as.integer(ifelse(teacher_score < 161, teacher_score, NA)),
    'score' =
      as.integer(verbal_score_1 + verbal_score_2 + arithmetic_score + english_score + teacher_score - 540),
    'iq_9' =
      as.integer(ifelse(iq_9 > 0, iq_9, NA)),
    'father_non_manual' = 
      as.integer(ifelse(father_social_class_birth %in% c(1, 2, 3), 1, 0)),
    'further_education' =
      as.integer(ifelse(further_education == 2, 0, further_education)),
    'higher_degree' =
      as.integer(ifelse(!is.na(secondary_school) & is.na(higher_degree), 0, higher_degree)), 
    'life_limitation' =
      as.integer(ifelse(life_limitation == 2, 0, life_limitation)),
    'health' = 
      as.integer(case_when(health == 1 ~ 3, health == 2 ~ 2, health == 3 ~ 1, health == 4 ~ 0)),
    'mental_health1' =
      as.integer(case_when(mental_health1 == 1 ~ 3, mental_health1 == 2 ~ 2, mental_health1 == 3 ~ 1, mental_health1 == 4 ~ 0)),
    'mental_health2' =
      as.integer(case_when(mental_health2 == 1 ~ 3, mental_health2 == 2 ~ 2, mental_health2 == 3 ~ 1, mental_health2 == 4 ~ 0)),
    'mental_health3' =
      as.integer(case_when(mental_health3 == 1 ~ 3, mental_health3 == 2 ~ 2, mental_health3 == 3 ~ 1, mental_health3 == 4 ~ 0)),
    'mental_health4' =
      as.integer(case_when(mental_health4 == 1 ~ 3, mental_health4 == 2 ~ 2, mental_health4 == 3 ~ 1, mental_health4 == 4 ~ 0)),
    'mental_health' =
      as.integer(ifelse(!is.na(mental_health1) & !is.na(mental_health2) & !is.na(mental_health3) &!is.na(mental_health4),
             mental_health1 + mental_health2 + mental_health3 + mental_health4,
             NA)),
    'linked' = as.integer(ifelse(!is.na(linked), 1, 0)),
    'chronic_diagnosis_2001' =
      as.integer(ifelse(linked == 1 & is.na(chronic_diagnosis_2001), 0, chronic_diagnosis_2001)),
    'chronic_diagnosis_2015' =
      as.integer(ifelse(linked == 1 & is.na(chronic_diagnosis_2015), 0, chronic_diagnosis_2015)),
    'died_young' =
      as.integer(ifelse(is.na(died_young), 0, died_young))
  )
```


Identifying school type per study metadata for the school_62 and school_64
```{r}
private_schools <- c(100, 101, 102, 103)
selective_state_schools <- c(110, 111, 112, 113)
RC_schools <- c(70, 71, 72)
special_needs_schools <- c(80, 81, 82, 83, 90, 91, 92, 93, 94, 95, 96, 97, 104)
```


Aggregate secondary attended as reported in survey into types per study metadata
(coded Convent as private)
```{r}
private_schools_survey <- c(16, 17, 18, 21)
selective_state_schools_survey <- c(13, 14, 15)
```


DEFINING INCLUDED POPULATIONS

Define Base Sample via exclusions based on year, primary school type and having test scores
```{r}
base_sample <-
  aconf %>% 
  filter(grade_62 != 3) %>%
  filter(!(school_62 %in% private_schools)) %>%
  filter(!(school_62 %in% selective_state_schools)) %>%
  filter(!(school_62 %in% RC_schools)) %>%
  filter(!(school_62 %in% special_needs_schools)) %>%
  filter(!is.na(verbal_score_1), !is.na(verbal_score_2), !is.na(arithmetic_score), !is.na(english_score), !is.na(teacher_score))
```


Model the probability of not responding to the survey question on secondary school attended
add predicted probability of responding and inverse probabilty weights
```{r}
base_sample$miss_ss <- !is.na(base_sample$secondary_school)

ipw <- glm(miss_ss ~ score, data = base_sample, family = binomial(link=logit))

base_sample$miss_p <- predict.glm(ipw, type = "response")
base_sample$ipw <- (1 / base_sample$miss_p)
```


Define Study Sample 
from Base Sample where secondary school is known either from survey or from education records
(nb. grade_64 is a bad proxy for final secondary school for those in S1 as S1 students with very high scores are in non-selective schools in 1964 but report attending selective schools in 2001. Interviews with study participants report they were moved up to selective secondary in S2. So grade_64 is excluded as a source of school attendance for those in S1.)
```{r}
original_study_sample <- 
  base_sample %>%
  filter(!is.na(secondary_school) | grade_64 %in% c(2, 3)) 
```


Contra to registered report, we need to exclude people with secondary_school categorised >95, these had secondary schools that were unknown or outwith Aberdeen and we don't know if the school was selective or not. They were inaccurately being included with the non-selective. N = 73
```{r}
study_sample <-
  filter(original_study_sample, secondary_school %in% c(0:21) | grade_64 %in% c(2, 3))
```


Flag secondary school as private, selective state-run, or either
```{r}
study_sample <- 
  study_sample %>% 
  mutate(private_secondary =
           ifelse(
             secondary_school %in% private_schools_survey | (grade_64 %in% c(2, 3) & school_64 %in% private_schools), 
             1, 0),
         selective_state_secondary = 
           ifelse(
             secondary_school %in% selective_state_schools_survey | (grade_64 %in% c(2, 3) & school_64 %in% selective_state_schools), 
             1, 0),
         selective_secondary = 
           ifelse(
             private_secondary == 1 | selective_state_secondary == 1,
             1, 0))
```


Define cutpoints
```{r}
study_sample$cut1 = study_sample$score >= 0 & study_sample$score < 20
study_sample$cut2 = study_sample$score >= 20 
```


List all outcomes to evaluate with and without confounders
```{r}
outcomes_list <- c("health", "mental_health", "life_limitation", "sex", "higher_degree", "iq_9", "father_non_manual", "chronic_diagnosis_2001", "chronic_diagnosis_2015", "died_young", "linked")

outcomes_list_no_con <- c("health", "mental_health", "life_limitation", "chronic_diagnosis_2001", "chronic_diagnosis_2015", "died_young")
```


Creates bandwidths of all sizes in the range and combines all possible bandwidths with first, second, and third order polynomials
```{r}
bandwidth <- rep(seq(40, 120), times = 3)
lbw <- length(bandwidth) / 3
poly123 <- rep(seq(1,3), each = lbw)
names(bandwidth) <- paste(poly123, bandwidth)
bandwidth2 <- seq(40, 120)
names(bandwidth2) <- paste(bandwidth2)
```


FUNCTIONS


BANDWIDTH
Function that calls the rddapp function to calculate the optimum bandwidth according to ik with a triangular kernel weight
```{r}
ik_bandwidth <-
  function(outcome, df = study_sample) {
    rddapp:::bw_ik12(X = study_sample$score, Y = df[[outcome]], cutpoint = 0, kernel = "triangular")
    }
```


PROBABILITY OF ATTENDING SELECTIVE SECONDARY (first stage regression) 
Function that calculates the probability of going to selective secondary given score using a linear model within the outcome's ik_bandwidth and triangular kernel weights (individuals have more weight as their score approaches the cutoff)
then adds the predicted values and residuals given the model
```{r}
first_stage_ik <- function(outcome, df = study_sample, df2 = ik_bandwidths) {
  lm(selective_secondary ~ score*cut1 + score*cut2, data = df, weights = 1 - abs(score/df2[[outcome]]), na.action = na.omit, model = "TRUE", subset = score >= -df2[[outcome]] & score <= df2[[outcome]] & !is.na(df[[outcome]])) %>%
    augment(.)
  }
```


ESTIMATE COEFFICIENTS OF PRIMARY MODEL
Function that calculates the effect estimates of secondary schooling for all outcomes using linear model in the ik bandwith with triangular kernel weight (individuals have more weight as their score approaches the cutoff)
```{r}
primary_model <- function(outcome, df = study_sample, df2 = ik_bandwidths) {
  model = ivreg(formula = df[[outcome]] ~ selective_secondary + poly(score, 1, raw = TRUE) | poly(score, 1, raw = TRUE)*cut1 + poly(score, 1, raw = TRUE)*cut2, data = df, weights = 1 - abs(score/ df2[[outcome]]), na.action = na.exclude, model = "TRUE", subset = score >= -df2[[outcome]] & score <= df2[[outcome]] & !is.na(df[[outcome]]))
    tidy(model, conf.int = TRUE) %>%
    mutate(., n=model$n ) %>%
    mutate(., bwl = 540-df2[[outcome]]) %>%
    mutate(., bwu = 540+df2[[outcome]])  
}
```


PRIMARY OUTCOMES
Function that creates a dataframe with the predicted effect values and residuals given the primary model
```{r}
primary_fitted <- function(outcome, df = study_sample, df2 = ik_bandwidths) {
  ivreg(formula = df[[outcome]] ~ selective_secondary + poly(score, 1, raw = TRUE) | poly(score, 1, raw = TRUE)*cut1 + poly(score, 1, raw = TRUE)*cut2, data = df, weights = 1 - abs(score/df2[[outcome]]), na.action = na.exclude, model = "TRUE", subset = score >= -df2[[outcome]] & score <= df2[[outcome]] & !is.na(df[[outcome]])) %>%
    augment(.) 
  }
```


SENSITIVITY ANALYSES


EQUAL WEIGHTS ACROSS BANDWIDTH
Function that creates a dataframe of the results of effect estimates of all outcomes for all bandwith sizes and all polynomials with equal weights for individuals
```{r}
results <- 
  function(outcome, df = study_sample) {
    map2_dfr(.x = bandwidth, .y = poly123, ~tidy(ivreg(formula = df[[outcome]] ~ selective_secondary + poly(score, .y, raw = TRUE) | poly(score, .y, raw=TRUE)*cut1 + poly(score, .y, raw = TRUE)*cut2, data = df, na.action = na.exclude, model = "TRUE", subset = score >= -.x & score <= .x & !is.na(df[[outcome]])), conf.int = TRUE), .id = "id") %>%
      mutate(., poly123 = as.numeric(substring(id, 1, 1)))  %>%
      mutate(., bandwidth = as.numeric(substring(id, 3)))
    }
```


TRIANGULAR WEIGHTS ACROSS BANDWIDTH
Function that creates a tidy dataframe of the results of effect estimates of all outcomes for all bandwith sizes and all polynomials with triangular kernel weights (individuals have more weight as their score approaches the cutoff)
```{r}
results_ker <- 
  function(outcome, df = study_sample) {
    map2_dfr(.x = bandwidth, .y = poly123, ~tidy(ivreg(formula = df[[outcome]] ~ selective_secondary + poly(score, .y, raw = TRUE) | poly(score, .y, raw = TRUE)*cut1 + poly(score, .y, raw = TRUE)*cut2, data = df, weights = 1 - abs(score/.x), na.action = na.exclude, model = "TRUE", subset = score >= -.x & score <= .x & !is.na(df[[outcome]])), conf.int=TRUE), .id="id") %>%
      mutate(., poly123 = as.numeric(substring(id, 1, 1)))  %>%
      mutate(., bandwidth = as.numeric(substring(id, 3)))}
```


WEIGHTING ACCORDING TO LIKLIHOOD OF REPLYING TO SURVEY
Function that creates a tidy dataframe of the results of effect estimates of all outcomes for all bandwith sizes and all polynomials with inverse probablilty weights (individuals have more weight proportional to their likelihood of not answering the survey given their score)
```{r}
results_ipw <- 
  function(outcome, df = study_sample) {
  map2_dfr(.x = bandwidth, .y = poly123, ~tidy(ivreg(formula = df[[outcome]] ~ selective_secondary + poly(score, .y, raw = TRUE) | poly(score, .y, raw = TRUE)*cut1 + poly(score, .y, raw = TRUE)*cut2, data = df, weights = ipw, na.action = na.exclude, model = "TRUE", subset = score >= -.x & score <= .x & !is.na(df[[outcome]])), conf.int=TRUE), .id="id") %>%
      mutate(., poly123 = as.numeric(substring(id, 1, 1)))  %>%
      mutate(., bandwidth = as.numeric(substring(id, 3)))}
```


ROBUST CONFIDENCE INTERVALS
function that creates a tidy dataframe of the robust confidence intervals of the effect estimates for all bandwidth sizes using triangular kernel weights and a linear model
```{r}
results_rob <- 
  function(outcome, df = study_sample) {
    map_dfr(.x = bandwidth2, ~tidy(coefci(ivreg(formula = df[[outcome]] ~ selective_secondary + poly(score, 1, raw = TRUE) | poly(score, 1, raw = TRUE)*cut1 + poly(score, 1, raw = TRUE)*cut2, data = df, weights = 1 - abs(score/.x), na.action = na.exclude, model = "TRUE", subset = score >= -.x & score <= .x & !is.na(df[[outcome]]))), vcov = vcovHC(.,"HC1")), .id = "id") %>%
      mutate(., bandwidth = as.numeric(id)) %>%
      mutate(., term =.rownames) %>%
      mutate(., conf.low = X2.5..) %>%
      mutate(., conf.high = X97.5..) %>%
      filter(., term == "selective_secondary")
    }
```


INCUDLING CONFOUNDERS
function that creates a tidy dataframe of the results of effect estimates of all outcomes for all bandwith sizes and all polynomials with triangular kernel weights (individuals have more weight as their score approaches the cutoff) with the addition of covariates: sex, iq at 9, father non-manual labour
```{r}
results_con <- function(outcome, df = study_sample) {
  map2_dfr(.x = bandwidth, .y = poly123, ~tidy(ivreg(formula = df[[outcome]] ~ selective_secondary + poly(score, .y, raw = TRUE) + sex + iq_9 + father_non_manual | poly(score, .y, raw = TRUE)*cut1 + poly(score, .y, raw = TRUE)*cut2 + sex + iq_9 + father_non_manual, data = df, weights = 1 - abs(score/.x), na.action = na.exclude, model = "TRUE", subset = score >= -.x & score <= .x & !is.na(df[[outcome]]) & !is.na(iq_9) & !is.na(sex) & !is.na(father_non_manual)), conf.int=TRUE), .id = "id") %>% 
    mutate(., poly123 = as.numeric(substring(id, 1, 1))) %>%
    mutate(., bandwidth = as.numeric(substring(id, 3)))}
```


EXCLUDING THOSE WITH SCORES AROUND THE CUT-POINT (DONUT)
function that creates a tidy dataframe of the results of effect estimates of all outcomes for all bandwith sizes excluding individuals with scores around the cutpoint bandwidth with equal weights
```{r}
results_donut <- function(outcome, df = study_sample) {
  model = lm(df[[outcome]] ~ selective_secondary + poly(score, 1, raw = TRUE), data = df, na.action = na.exclude, model = "TRUE", subset = score <= -20 & !is.na(df[[outcome]]) | score >= 60 & !is.na(outcome))
  tidy(model, conf.int = TRUE) %>%
    mutate(., n = nobs(model))
}
```


INCLUDING ENTIRE POPULATION
function that creates a tidy dataframe of the results of linear model estimates of all outcomes for all bandwith sizes using the whole population
```{r}
para <- function(outcome, df = study_sample) {
  m = ivreg(formula = df[[outcome]] ~ selective_secondary + poly(score, 1, raw = TRUE) | poly(score, 1, raw = TRUE)*cut1 + poly(score, 1, raw = TRUE)*cut2, data = df, na.action = na.exclude, model = "TRUE", subset = !is.na(df[[outcome]]))
  tidy(m, conf.int = TRUE) %>%
    mutate(., n = nobs(m))
  }
```


PRIMARY RESULTS


Calculate the ik bandwidth for each outcome
```{r}
ik_bandwidths <- data.frame(row.names = 1)

for (x in outcomes_list) {
  ik_bandwidths[[x]] <- ik_bandwidth(x)
  }
```


Calculate the probability of attending a selective secondary school
```{r}
for (x in outcomes_list) {
  df.name <- first_stage_ik(x)
  assign(paste("first_stage_ik", x, sep = "_"), df.name)
}
```


Calculates the effect estimates for all outcomes using the primary model
```{r}
for (x in outcomes_list) {
  df.name <- primary_model(x)
  assign(paste("primary_model", x, sep = "_"), df.name)
  }
```


Calculates predicted values and residuals given the primary model 
```{r}
for (x in outcomes_list) {
  df.name <- primary_fitted(x)
  assign(paste("primary_fitted", x, sep = "_"), df.name)
  }
```


Calculates the effect estimates for all outcomes over all bandwidths and all polynomials using the primary model
```{r}
for (x in outcomes_list) {
  df.name <- results_ker(x)
  assign(paste("results_ker", x, sep = "_"), df.name)
  }
```


SENSITIVITY ANALYSES


```{r, message = FALSE}
for (x in outcomes_list) {
  df.name <- results(x)
  assign(paste("results", x, sep = "_"), df.name)
  }

for (x in outcomes_list) {
  df.name <- results_ipw(x)
  assign(paste("results_ipw", x, sep = "_"), df.name)
  }

for (x in outcomes_list) {
  df.name <- results_rob(x)
  assign(paste("results_rob", x, sep = "_"), df.name)
  }

for (x in outcomes_list) {
  df.name <- results_donut(x)
  assign(paste("results_donut", x, sep = "_"), df.name)
  }

for (x in outcomes_list_no_con) {
  df.name <- results_con(x)
  assign(paste("results_con", x, sep = "_"), df.name)}

for (x in outcomes_list) {
  df.name <- para(x)
  assign(paste("para", x, sep = "_"), df.name)}
```


PLOTS

Divide population into bins for plotting (because the data is unconsented, no individual data points can be publicly released)
```{r}
selective <- filter(study_sample, selective_secondary == 1) 
non_selective <- filter(study_sample, selective_secondary == 0)

people_in_bin <- 50

#divide into groups based on score
selective <- mutate(selective, score_quantile = ntile(selective$score, length(selective$sex)/people_in_bin))

non_selective <- mutate(non_selective, score_quantile = ntile(non_selective$score, length(non_selective$sex)/people_in_bin))

study_sample <- mutate(study_sample, score_quantile = ntile(study_sample$score, length(study_sample$sex)/people_in_bin))

#summarise variables by groups
selective_summary <- 
  selective %>%
  group_by(score_quantile) %>%
  summarise(score = mean(score), iq_9 = mean(iq_9, na.rm = TRUE), sex = mean(sex, na.rm = TRUE), father_non_manual = mean(father_non_manual, na.rm = TRUE), linked = mean(linked, na.rm = TRUE), higher_degree = mean(higher_degree, na.rm = TRUE), age_left_school = mean(age_left_school, na.rm = TRUE), further_education = mean(further_education, na.rm = TRUE), health = mean(health, na.rm = TRUE), mental_health = mean(mental_health, na.rm = TRUE), life_limitation = mean(life_limitation, na.rm = TRUE), chronic_diagnosis_2001 = mean(chronic_diagnosis_2001, na.rm = TRUE), chronic_diagnosis_2015 = mean(chronic_diagnosis_2015, na.rm = TRUE), died_young = mean(died_young, na.rm = TRUE))

non_selective_summary <-
  non_selective %>%
  group_by(score_quantile) %>%
   summarise(score = mean(score), iq_9 = mean(iq_9, na.rm = TRUE), sex = mean(sex, na.rm = TRUE), father_non_manual = mean(father_non_manual, na.rm = TRUE), linked = mean(linked, na.rm = TRUE), higher_degree = mean(higher_degree, na.rm = TRUE), age_left_school = mean(age_left_school, na.rm = TRUE), further_education = mean(further_education, na.rm = TRUE), health = mean(health, na.rm = TRUE), mental_health = mean(mental_health, na.rm = TRUE), life_limitation = mean(life_limitation, na.rm = TRUE), chronic_diagnosis_2001 = mean(chronic_diagnosis_2001, na.rm = TRUE), chronic_diagnosis_2015 = mean(chronic_diagnosis_2015, na.rm = TRUE), died_young = mean(died_young, na.rm = TRUE))

study_sample_summary <-
  study_sample %>%
  group_by(score_quantile) %>%
   summarise(score = mean(score), iq_9 = mean(iq_9, na.rm = TRUE), sex = mean(sex, na.rm = TRUE), father_non_manual = mean(father_non_manual, na.rm = TRUE), linked = mean(linked, na.rm = TRUE), selective_secondary = mean(selective_secondary, na.rm = TRUE), higher_degree = mean(higher_degree, na.rm = TRUE), age_left_school = mean(age_left_school, na.rm = TRUE), further_education = mean(further_education, na.rm = TRUE), health = mean(health, na.rm = TRUE), mental_health = mean(mental_health, na.rm = TRUE), life_limitation = mean(life_limitation, na.rm = TRUE), chronic_diagnosis_2001 = mean(chronic_diagnosis_2001, na.rm = TRUE), chronic_diagnosis_2015 = mean(chronic_diagnosis_2015, na.rm = TRUE), died_young = mean(died_young, na.rm = TRUE))
```


Plot distribution of test scores
```{r}
ggplot(data = study_sample, 
       aes(x = score)) + 
  geom_histogram(aes(y = ..density..),
                 breaks = quantile(study_sample$score, probs = seq(0, 1, by = 0.02)),
                 colour = "black", fill = "white") +
  geom_density() +
  geom_vline(xintercept = 0, linetype = "dashed", color = "gray30") +
  geom_vline(xintercept = 20, linetype = "dashed", color = "gray30") +
  labs(x = "11+ Score", y = "Density") 
```


Plot probability of attending a selective school and first stage regression estimate
```{r}
plot_first <- function(df) {
  ggplot(data = study_sample_summary, aes(x = score, y = selective_secondary)) +
    geom_point() +
  geom_vline(xintercept = 0, linetype = "dashed", color = "gray30") +
  geom_vline(xintercept = 20, linetype = "dashed", color = "gray30") +
    geom_point(data = df, aes(x = score, y = .fitted), size = 0.8, color = "orangered") +
    ylim(0,1) +
    labs(x = "11+ Score", y = "Probability Selective Secondary")
  }
plot_first(first_stage_ik_iq_9)
```


Function that plots mean outcomes for bins of 50 people 
```{r}
plot_basic <- 
  function(outcome, df2 = study_sample_summary) {
    ggplot() +
      geom_point(data = df2, aes(x = score, y = df2[[outcome]]), size = 0.5) +
      labs(y = outcome)+
      theme(axis.text = element_text(size = 6), axis.title = element_text(size = 9))
  }
```


Function that plots mean outcomes for bins of 50 people (separated by school selectivity)
```{r}
plot_ikband <- 
  function(outcome, df_fitted_values, df2 = selective_summary, df3 = non_selective_summary) {
    ggplot() +
      geom_point(data = df2, aes(x = score, y = df2[[outcome]]), color = "cadetblue4", shape = "triangle open", size = 1) +
      geom_point(data = df3, aes(x = score, y = df3[[outcome]]), color = "indianred", shape = "circle open", size = 1) +
      geom_point(data = subset(df_fitted_values, poly.score..1..raw...TRUE. >= 0 & selective_secondary == 1), aes(x = poly.score..1..raw...TRUE., y = .fitted), color = "black", size = 0.5) +
      geom_point(data = subset(df_fitted_values, poly.score..1..raw...TRUE. < 0 & selective_secondary == 0), aes(x = poly.score..1..raw...TRUE., y = .fitted), color = "black", size = 0.5) +
      labs(x = "Score") +
      theme(axis.text = element_text(size = 6), axis.title = element_text(size = 9))
  }
```


Function that plots effect estimates across all bandwidths 
Parameters are x = object, y = poly, opt = name of ik_bandwidth
```{r}
bandwidth_plot<-
  function(x, y, opt){
  ggplot(data = subset(x, poly123 == y & term == "selective_secondary"), 
         aes(x = bandwidth, y = estimate)) + 
      geom_point(shape = 20, size = 1) +
      geom_ribbon(aes(ymin = conf.low, ymax = conf.high), alpha = 0.25) + 
      geom_vline(xintercept = opt, size = 0.5, color = "dark grey", linetype = "dashed") +
      geom_hline(yintercept = 0, size = 0.5) +
      labs(x = "Size of bandwidth around cut-point")+
      theme(axis.text = element_text(size = 6), axis.title = element_text(size = 9))
  }
```


Assemble plots for figure evaluating confounders
```{r}
#Column 1
con_fig_c1_r1 <- plot_basic("iq_9") + ylim(70, 150) + labs(y = "IQ age 9", x="11+ score", tag = "A")
con_fig_c1_r2 <- plot_basic("sex") + ylim(0, 1) + labs(y = "Boy", x="11+ score", tag = "D")
con_fig_c1_r3 <- plot_basic("father_non_manual") + ylim(0, 1) + labs(y = "Father non-manual", x="11+ score", tag = "G")
      
#Column 2
con_fig_c2_r1 <- plot_ikband("iq_9", primary_fitted_iq_9) + ylim(70, 150) + labs(y = "IQ age 9", x="11+ score", tag = "B")
con_fig_c2_r2 <- plot_ikband("sex", primary_fitted_sex) + ylim(0, 1) + labs(y = "Boy", x="11+ score", tag = "E") 
con_fig_c2_r3 <- plot_ikband("father_non_manual", primary_fitted_father_non_manual) + ylim(0,1) + labs(y = "Father non-manual", x="11+ score", tag = "H") 

#Column 3
con_fig_c3_r1 <- bandwidth_plot(results_ker_iq_9, 1, ik_bandwidths$iq_9) + ylim(-16, 16) + labs(y = "Effects - IQ age 9", x="Bandwidth", tag = "C")
con_fig_c3_r2  <- bandwidth_plot(results_ker_sex, 1, ik_bandwidths$sex) + ylim(-0.5, 0.5) + labs(y = "Effects - Boy", x="Bandwidth", tag = "F")
con_fig_c3_r3  <- bandwidth_plot(results_ker_father_non_manual, 1, ik_bandwidths$father_non_manual) + ylim(-.4, .4) + labs(y = "Effects - Father non-manual", x="Bandwidth", tag = "I")

vplayout <- function(x,y) viewport(layout.pos.col= x, layout.pos.row=y)

pdf("con_fig.pdf")
pushViewport(viewport(layout = grid.layout(3,3)))
print(con_fig_c1_r1, vp=vplayout(1,1))
print(con_fig_c1_r2, vp=vplayout(1,2))
print(con_fig_c1_r3, vp=vplayout(1,3))
print(con_fig_c2_r1, vp=vplayout(2,1))
print(con_fig_c2_r2, vp=vplayout(2,2))
print(con_fig_c2_r3, vp=vplayout(2,3))
print(con_fig_c3_r1, vp=vplayout(3,1))
print(con_fig_c3_r2, vp=vplayout(3,2))
print(con_fig_c3_r3, vp=vplayout(3,3))
dev.off()
```


Assemble plots for figure evaluating self-reported outcomes
```{r}
#Column 1
res_fig_c1_r1 <- plot_basic("health") + ylim(0, 3) + labs(x = "11+ score", y = "General health", tag = "A")
res_fig_c1_r2 <- plot_basic("mental_health") + ylim(0, 15)+ labs(x = "11+ score", y = "Mental health", tag = "D")
res_fig_c1_r3 <- plot_basic("life_limitation") + ylim(0, 1)+ labs(x = "11+ score", y = "Life limitation", tag = "G")
      
#Column 2
res_fig_c2_r1 <- plot_ikband("health", primary_fitted_health) + ylim(0, 3) + labs(x = "11+ score", y = "General health", tag = "B")
res_fig_c2_r2 <- plot_ikband("mental_health", primary_fitted_mental_health) + ylim(0, 15)+ labs(x = "11+ score", y = "Mental health", tag = "E")
res_fig_c2_r3 <- plot_ikband("life_limitation", primary_fitted_life_limitation) + ylim(0, 1)+ labs(x = "11+ score", y = "Life limitation", tag = "H")

#Column 3
res_fig_c3_r1 <- bandwidth_plot(results_ker_health, 1, ik_bandwidths$health) + ylim(-.75, .75) + labs(x = "Bandwidth", y = "Effects - General health", x="Bandwidth", tag = "C")
res_fig_c3_r2  <- bandwidth_plot(results_ker_mental_health, 1, ik_bandwidths$mental_health) + ylim(-2, 2) + labs(x = "Bandwidth", y = "Effects - Mental health", x="Bandwidth", tag = "F")
res_fig_c3_r3  <- bandwidth_plot(results_ker_life_limitation, 1, ik_bandwidths$life_limitation) + ylim(-0.4, 0.4) + labs(x = "Bandwidth", y = "Effects - Life limitation", x="Bandwidth", tag = "I")

pdf("res_fig.pdf")
pushViewport(viewport(layout = grid.layout(3,3)))
print(res_fig_c1_r1, vp=vplayout(1,1))
print(res_fig_c1_r2, vp=vplayout(1,2))
print(res_fig_c1_r3, vp=vplayout(1,3))
print(res_fig_c2_r1, vp=vplayout(2,1))
print(res_fig_c2_r2, vp=vplayout(2,2))
print(res_fig_c2_r3, vp=vplayout(2,3))
print(res_fig_c3_r1, vp=vplayout(3,1))
print(res_fig_c3_r2, vp=vplayout(3,2))
print(res_fig_c3_r3, vp=vplayout(3,3))
dev.off()
```


Assemble plots for figure evaluating administrative data outcomes
```{r}
#Column 1
res2_fig_c1_r1 <- plot_basic("chronic_diagnosis_2001") + ylim(0, 1) + labs(x = "11+ score", y = "Chronic Diagnoses 2001", tag = "A")
res2_fig_c1_r2 <- plot_basic("chronic_diagnosis_2015") + ylim(0, 1)+ labs(x = "11+ score", y = "Chronic Diagnoses 2015", tag = "D")
res2_fig_c1_r3 <- plot_basic("died_young") + ylim(0, 0.25)+ labs(x = "11+ score", y = "Died before 60", tag = "G")
      
#Column 2
res2_fig_c2_r1 <- plot_ikband("chronic_diagnosis_2001", primary_fitted_chronic_diagnosis_2001) + ylim(0, 1) + labs(x = "11+ score", y = "Chronic Diagnoses 2001", tag = "B")
res2_fig_c2_r2 <- plot_ikband("chronic_diagnosis_2015", primary_fitted_chronic_diagnosis_2015) + ylim(0, 1)+ labs(x = "11+ score", y = "Chronic Diagnoses 2015", tag = "E")
res2_fig_c2_r3 <- plot_ikband("died_young", primary_fitted_died_young) + ylim(0, 0.25)+ labs(x = "11+ score", y = "Died before 60", tag = "H")

#Column 3
res2_fig_c3_r1 <- bandwidth_plot(results_ker_chronic_diagnosis_2001, 1, ik_bandwidths$chronic_diagnosis_2001) + ylim(-.4, .4) + labs(x = "Bandwidth", y = "Effects - Chronic Diagnoses 2001", x="Bandwidth", tag = "C")
res2_fig_c3_r2  <- bandwidth_plot(results_ker_chronic_diagnosis_2015, 1, ik_bandwidths$chronic_diagnosis_2015) + ylim(-.9, .9) + labs(x = "Bandwidth", y = "Effects - Chronic Diagnoses 2015", x="Bandwidth", tag = "F")
res2_fig_c3_r3  <- bandwidth_plot(results_ker_died_young, 1, ik_bandwidths$died_young) + ylim(-.25, .25) + xlim(40, 120) + labs(x = "Bandwidth", y = "Effects - Died before 60", x="Bandwidth", tag = "I")

pdf("res2_fig.pdf")
pushViewport(viewport(layout = grid.layout(3,3)))
print(res2_fig_c1_r1, vp=vplayout(1,1))
print(res2_fig_c1_r2, vp=vplayout(1,2))
print(res2_fig_c1_r3, vp=vplayout(1,3))
print(res2_fig_c2_r1, vp=vplayout(2,1))
print(res2_fig_c2_r2, vp=vplayout(2,2))
print(res2_fig_c2_r3, vp=vplayout(2,3))
print(res2_fig_c3_r1, vp=vplayout(3,1))
print(res2_fig_c3_r2, vp=vplayout(3,2))
print(res2_fig_c3_r3, vp=vplayout(3,3))
dev.off()
```


TABLES


Create table of descriptive statistics for entire ACONF study sample, Base Sample, and Study Sample
```{r}
as <- select(aconf, sex, iq_9, father_non_manual, score, health, mental_health, life_limitation, linked, chronic_diagnosis_2001, chronic_diagnosis_2015, died_young) %>%
  mutate(score=score+540) %>% 
  summarise_all(funs(mean = mean(.,na.rm=TRUE), sd = sd(.,na.rm=TRUE), nonmiss=sum(!is.na(.))))
as_c1 <-select(as, ends_with("mean")) %>%
  gather(one, mean)
as_c2 <-select(as, ends_with("sd")) %>%
  gather(two, sd)
as_c3 <-select(as, ends_with("nonmiss")) %>%
  gather(three, non_miss)
as <- bind_cols(as_c1, as_c2, as_c3) %>%
  select(-two, -three)  

bs <- select(base_sample, sex, iq_9, father_non_manual, score, health, mental_health, life_limitation, linked, chronic_diagnosis_2001, chronic_diagnosis_2015, died_young) %>%
  mutate(score=score+540) %>% 
  summarise_all(funs(mean = mean(.,na.rm=TRUE), sd = sd(.,na.rm=TRUE), nonmiss=sum(!is.na(.))))
bs_c1 <-select(bs, ends_with("mean")) %>%
  gather(one, mean)
bs_c2 <-select(bs, ends_with("sd")) %>%
  gather(two, sd)
bs_c3 <-select(bs, ends_with("nonmiss")) %>%
  gather(three, non_miss)
bs <- bind_cols(bs_c1, bs_c2, bs_c3) %>%
  select(-two, -three)  

ss <- select(study_sample, sex, iq_9, father_non_manual, score, health, mental_health, life_limitation, linked, chronic_diagnosis_2001, chronic_diagnosis_2015, died_young, selective_secondary) %>%
mutate(score=score+540) %>% 
  summarise_all(funs(mean = mean(.,na.rm=TRUE), sd = sd(.,na.rm=TRUE), nonmiss=sum(!is.na(.))))
ss_c1 <-select(ss, ends_with("mean")) %>%
  gather(one, mean)
ss_c2 <-select(ss, ends_with("sd")) %>%
  gather(two, sd)
ss_c3 <-select(ss, ends_with("nonmiss")) %>%
  gather(three, non_miss)
ss <- bind_cols(ss_c1, ss_c2, ss_c3) %>%
  select(-two, -three) 

sss <- select(study_sample, sex, iq_9, father_non_manual, score, health, mental_health, life_limitation, linked, chronic_diagnosis_2001, chronic_diagnosis_2015, died_young, selective_secondary) %>%
  filter(selective_secondary==0) %>%
  mutate(score=score+540) %>% 
  group_by(selective_secondary) %>%
  summarise_all(funs(mean = mean(.,na.rm=TRUE), sd = sd(.,na.rm=TRUE), nonmiss=sum(!is.na(.))))
sss_c1 <-select(sss, ends_with("mean")) %>%
  gather(one, mean)
sss_c2 <-select(sss, ends_with("sd")) %>%
  gather(two, sd)
sss_c3 <-select(sss, ends_with("nonmiss")) %>%
  gather(three, non_miss)
sss <- bind_cols(sss_c1, sss_c2, sss_c3) %>%
  select(-two, -three) 

ssg <- select(study_sample, sex, iq_9, father_non_manual, score, health, mental_health, life_limitation, linked, chronic_diagnosis_2001, chronic_diagnosis_2015, died_young, selective_secondary) %>%
  filter(selective_secondary==1) %>%
  mutate(score=score+540) %>% 
  group_by(selective_secondary) %>%
  summarise_all(funs(mean = mean(.,na.rm=TRUE), sd = sd(.,na.rm=TRUE), nonmiss=sum(!is.na(.))))
ssg_c1 <-select(ssg, ends_with("mean")) %>%
  gather(one, mean)
ssg_c2 <-select(ssg, ends_with("sd")) %>%
  gather(two, sd)
ssg_c3 <-select(ssg, ends_with("nonmiss")) %>%
  gather(three, non_miss)
ssg <- bind_cols(ssg_c1, ssg_c2, ssg_c3) %>%
  select(-two, -three) 

des <- full_join(as,bs, by="one") %>%
  full_join(ss, by="one") %>%
  full_join(sss, by="one") %>%
  full_join(ssg, by="one")
  
des1 <- select(des, -one) %>% 
  round(digits=2)
  
des2 <-select(des, one) %>%
  mutate(one=case_when(one=="sex_mean" ~ "Boy", one=="iq_9_mean" ~ "IQ aged 9", one=="father_non_manual_mean" ~ "Non-manual father", one=="linked_mean" ~ "Linked to NHS", one=="score_mean" ~ "11 plus score", one=="health_mean" ~ "General  health", one== "mental_health_mean" ~ "Mental health", one=="life_limitation_mean" ~ "Life limitation", one=="selective_secondary_mean" ~ "Selective school", one=="chronic_diagnosis_2001_mean" ~ "Chronic diagnoses 2001", one=="chronic_diagnosis_2015_mean" ~ "Chronic diagnoses 2015", one=="died_young_mean" ~ "Died by age 60"))
des <-bind_cols(des2, des1)

  
colnames(des) <- c("Variable","Mean", "SD", "Cases", "Mean", "SD", "Cases", "Mean", "SD", "Cases", "Mean", "SD", "Cases", "Mean", "SD", "Cases")
 
write.table(des, "descriptives.doc", quote=FALSE, row.names=FALSE, sep="_")      
```


Create table of estimated effect size of attending selective schooling on the confounding variables
```{r}
con_model_table <- bind_rows("IQ age 9"= primary_model_iq_9, "Boy" = primary_model_sex, "Father non-manual" = primary_model_father_non_manual, "Linked to NHS" = primary_model_linked, .id = "variable") %>%
  filter(term=="selective_secondary")  %>%
  select(variable, "Effect"= estimate, conf.low, conf.high, "p"=p.value, "Cases"=n, bwl, bwu)
con_model_table$Effect <-round(con_model_table$Effect, digits=2)
con_model_table$conf.low <-round(con_model_table$conf.low, digits=2)                   
con_model_table$conf.high <-round(con_model_table$conf.high, digits=2)

con_model_table$p <- round(con_model_table$p, digits=2)
con_model_table$bwl <- round(con_model_table$bwl, digits=0)
con_model_table$bwu <- round(con_model_table$bwu, digits=0)

con_model_table <- unite(con_model_table, "95% CI", conf.low, conf.high, sep=" to ", remove=TRUE)

con_model_table$open  <- "("
con_model_table$closed <- ")"
con_model_table <-unite(con_model_table, "(95% CI)", open, "95% CI", closed,  sep="", remove=TRUE)
con_model_table <- unite(con_model_table,"Effect (95% CI)", Effect, "(95% CI)", sep=" ", remove=TRUE)
con_model_table <- unite(con_model_table,"Bandwidth", bwl, bwu, sep=" to ", remove=TRUE)

write.table(con_model_table, "con_model_table.doc", quote=FALSE, row.names=FALSE, sep="_") 
```


Estimated effect size of attending selective schooling on the outcomes
```{r}
res_model_table <- bind_rows("General health"= primary_model_health, "Mental health" = primary_model_mental_health, "Life limitation" = primary_model_life_limitation, "Chronic Diagnoses 2001" = primary_model_chronic_diagnosis_2001, "Chronic Diagnoses 2015" = primary_model_chronic_diagnosis_2015, "Died before 60" = primary_model_died_young, .id = "variable") %>%
  filter(term=="selective_secondary")  %>%
  select(variable, "Effect"=estimate, conf.low, conf.high, "p"=p.value, "Cases"=n, bwl, bwu)
res_model_table$Effect <-round(res_model_table$Effect, digits=2)
res_model_table$conf.low <-round(res_model_table$conf.low, digits=2)                   
res_model_table$conf.high <-round(res_model_table$conf.high, digits=2)

res_model_table$p <- round(res_model_table$p, digits=2)
res_model_table$bwl <- round(res_model_table$bwl, digits=0)
res_model_table$bwu <- round(res_model_table$bwu, digits=0)

res_model_table <- unite(res_model_table, "95% CI", conf.low, conf.high, sep=" to ", remove=TRUE)

res_model_table$open  <- "("
res_model_table$closed <- ")"
res_model_table <-unite(res_model_table, "(95% CI)", open, "95% CI", closed,  sep="", remove=TRUE)
res_model_table <- unite(res_model_table,"Effect (95% CI)", Effect, "(95% CI)", sep=" ", remove=TRUE)
res_model_table <- unite(res_model_table,"Bandwidth", bwl, bwu, sep=" to ", remove=TRUE)

write.table(res_model_table, "res_model_table.doc", quote=FALSE, row.names=FALSE, sep="_") 
```


Estimated effect size of attending selective schooling for the sensitivity analyses of triangle weights, equal weigths, inclusion of confounders, and inverse probability weighting for non-responders 
```{r}
sens_model_table <- bind_rows("General health"= results_ker_health, "General health no kernel" = results_health, "General health confounder" = results_con_health, "General health ipw"= results_ipw_health, "Mental health"= results_ker_mental_health, "Mental health no kernel" = results_mental_health, "Mental health confounder" = results_con_mental_health, "Mental health ipw"= results_ipw_mental_health, "Life limitation"= results_ker_life_limitation, "Life limitation no kernel" = results_life_limitation, "Life limitation confounder" = results_con_life_limitation, "Life limitation ipw"= results_ipw_life_limitation, "Hospital 2001"= results_ker_chronic_diagnosis_2001, "Hospital 2001 no kernel" = results_chronic_diagnosis_2001, "Hospital 2001 confounder" = results_con_chronic_diagnosis_2001, "Hospital 2001 ipw"= results_ipw_chronic_diagnosis_2001,"Hospital 2015"= results_ker_chronic_diagnosis_2015, "Hospital 2015 no kernel" = results_chronic_diagnosis_2015, "Hospital 2015 confounder" = results_con_chronic_diagnosis_2015, "Hospital 2015 ipw"= results_ipw_chronic_diagnosis_2015, "Died young"= results_ker_died_young, "Died young no kernel" = results_died_young, "Died young confounder" = results_con_died_young, "Died young ipw"= results_ipw_died_young, .id="variable") %>%
  filter(term=="selective_secondary")  %>%
  filter(bandwidth == floor(ik_bandwidths$health)) %>%
  select(variable, "Polynomial"=poly123, "Effect"=estimate, conf.low, conf.high, "p"=p.value)
sens_model_table$Effect <-round(sens_model_table$Effect, digits=2)
sens_model_table$conf.low <-round(sens_model_table$conf.low, digits=2)                   
sens_model_table$conf.high <-round(sens_model_table$conf.high, digits=2)
sens_model_table$p <-round(sens_model_table$p, digits=2)

sens_model_table <- unite(sens_model_table, "95% CI", conf.low, conf.high, sep=" to ", remove=TRUE)

sens_model_table$open  <- "("
sens_model_table$closed <- ")"
sens_model_table <-unite(sens_model_table, "(95% CI)", open, "95% CI", closed,  sep="", remove=TRUE)
sens_model_table <- unite(sens_model_table,"Effect (95% CI)", Effect, "(95% CI)", sep=" ", remove=TRUE)

write.table(sens_model_table, "sens_model_table.doc", quote=FALSE, row.names=FALSE, sep="_") 
```


Estimated effect size of attending selective schooling for the sensitivity analyses of excluding those around the cut-points and including entire population
```{r}
sens_donut_table <- bind_rows("General health donut"= results_donut_health, "Mental health donut" = results_donut_mental_health, "Life limitation donut" = results_donut_life_limitation, "Hospital 2001 donut" = results_donut_chronic_diagnosis_2001, "Hospital 2015" = results_donut_chronic_diagnosis_2015, "Died young donut" = results_donut_died_young, "General health parametric"= para_health, "Mental health parametric" = para_mental_health, "Life limitation parametric" = para_life_limitation, "Hospital 2001 parametric" = para_chronic_diagnosis_2001, "Hospital 2015 parametric" = para_chronic_diagnosis_2015, "Died young parametric" = para_died_young, .id = "variable") %>%
  filter(term=="selective_secondary" | term==".fitted")  %>%
  select(variable, "Effect"=estimate, conf.low, conf.high, "p"=p.value, "Cases"=n)
sens_donut_table$Effect <-round(sens_donut_table$Effect, digits=2)
sens_donut_table$conf.low <-round(sens_donut_table$conf.low, digits=2)                   
sens_donut_table$conf.high <-round(sens_donut_table$conf.high, digits=2)

sens_donut_table$p <-round(sens_donut_table$p, digits=2)

sens_donut_table <- unite(sens_donut_table, "95% CI", conf.low, conf.high, sep=" to ", remove=TRUE)

sens_donut_table$open  <- "("
sens_donut_table$closed <- ")"
sens_donut_table <-unite(sens_donut_table, "(95% CI)", open, "95% CI", closed,  sep="", remove=TRUE)
sens_donut_table <- unite(sens_donut_table,"Effect (95% CI)", Effect, "(95% CI)", sep=" ", remove=TRUE)

write.table(sens_donut_table, "sens_donut_table.doc", quote=FALSE, row.names=FALSE, sep="_") 
```

SENSITIVITY PLOTS
hard coded using the values from Additional Table 2
```{r}
lt <- list("Triangle weights - linear",
"Triangle weights -  squared",
"Triangle weights - cubed",
"Equal weights - linear",
"Equal weights - squared",
"Equal weights - cubed",
"Including confounders - linear",
"Including confounders - squared",
"Including confounders - cubed",
"Missing school imputed - linear",
"Missing school imputed - squared",
"Missing school imputed - cubed",
"Excluding scores from -20 to 60",
"Including all scores")

 ghmlu<- matrix(c(-0.15, -0.31, 0.00, -0.10, -0.29, 0.08, -0.14, -0.36, 0.08, -0.15, -0.31, -0.01, -0.12, -0.29, 0.06, -0.15, -0.38, 0.06, -0.15, -0.31, 0.00, -0.10, -0.28, 0.09, -0.14, -0.36, 0.08, -0.15, -0.31, -0.01, -0.12, -0.31, 0.08, -0.15, -0.38, 0.08, -0.09, -0.27, 0.08, -0.19, -0.31, -0.08), ncol=3, byrow=TRUE, dimnames = list(lt, c("mean", "lower", "upper")))
 
 mhmlu<- matrix(c(-0.10, -0.25, 0.05, -0.07, -0.26, 0.12, -0.12, -0.35, 0.10, -0.12, -0.27, 0.04, -0.09, -0.27, 0.09, -0.09, -0.32, 0.14, -0.08, -0.23, 0.08, -0.02, -0.21, 0.17, -0.08, -0.30, 0.14, -0.12, -0.27, 0.04, -0.09, -0.28, 0.10, -0.08, -0.32, 0.15, -0.06, -0.23, 0.11, -0.12, -0.24, -0.01), ncol=3, byrow=TRUE, dimnames = list(lt, c("mean", "lower", "upper")))
 
 llmlu<- matrix(c(0.14, -0.03, 0.27, 0.05, -0.11, 0.24, 0.08, -0.14, 0.30, 0.14, -0.03, 0.27, 0.08, -0.11, 0.24, 0.11, -0.11, 0.35, 0.14, -0.03, 0.27, 0.05, -0.14, 0.24, 0.05, -0.16, 0.27, 0.14, -0.03, 0.27, 0.08, -0.11, 0.27, 0.11, -0.11, 0.35, 0.24, 0.05, 0.41, 0.24, 0.14, 0.38), ncol=3, byrow=TRUE, dimnames = list(lt, c("mean", "lower", "upper")))
 
 cd2001mlu <- matrix(c(-0.02, -0.17, 0.12, -0.05, -0.22, 0.15, -0.12, -0.34, 0.10, 0.02, -0.12, 0.17, 0.02, -0.15, 0.20, -0.02, -0.27, 0.20, -0.02, -0.17, 0.12, -0.05, -0.24, 0.12, -0.12, -0.34, 0.07, 0.02, -0.12, 0.17, 0.02, -0.17, 0.22, -0.02, -0.24, 0.20, 0.17, 0.00, 0.37, 0.07, -0.05, 0.20), ncol=3, byrow=TRUE, dimnames = list(lt, c("mean", "lower", "upper")))
 
 cd2015mlu <- matrix(c(0.07, -0.07, 0.21, 0.02, -0.16, 0.19, 0.00, -0.20, 0.20, 0.11, -0.03, 0.26, 0.10, -0.08, 0.27, 0.03, -0.19, 0.24, 0.07, -0.08, 0.20, 0.01, -0.17, 0.19, -0.01, -0.21, 0.19, 0.11, -0.03, 0.26, 0.09, -0.09, 0.28, 0.03, -0.19, 0.26, 0.13, -0.04, 0.31, 0.18, 0.06, 0.29), ncol=3, byrow=TRUE, dimnames = list(lt, c("mean", "lower", "upper")))
 
 
 dmlu <- matrix(c(0.05, -0.10, 0.20, 0.00, -0.15, 0.20, 0.00, -0.20, 0.25, 0.00, -0.15, 0.15, 0.00, -0.15, 0.20, 0.10, -0.15, 0.30, 0.05, -0.10, 0.20, 0.00, -0.15, 0.20, 0.00, -0.20, 0.25, 0.00, -0.15, 0.15, 0.00, -0.20, 0.20, 0.10, -0.15, 0.35, 0.00, -0.15, 0.15, 0.00, -0.10, 0.15), ncol=3, byrow=TRUE, dimnames = list(lt, c("mean", "lower", "upper")))
 
 
 fig1row1 <- grid.grabExpr(print(forestplot(ghmlu, boxsize=0.3, xlab="Effect size (units standard deviation)", title = "General Health", xticks = c(-1, -0.5,0, 0.5, 1))))
          
 fig1row2 <-  grid.grabExpr(print(forestplot(mhmlu, boxsize=0.3, xlab="Effect size (units standard deviation)", title = "Mental Health", xticks = c(-1, -0.5,0, 0.5, 1))))

 fig1row3 <-  grid.grabExpr(print(forestplot(llmlu, boxsize=0.3, xlab="Effect size (units standard deviation)", title = "Life limitation", xticks = c(-1, -0.5,0, 0.5, 1))))
 
 fig2row1 <-  grid.grabExpr(print(forestplot(cd2001mlu, boxsize=0.3, xlab="Effect size (units standard deviation)", title = "Chronic disease diagnoses mid-life", xticks = c(-1, -0.5,0, 0.5, 1))))
 
 fig2row2 <-  grid.grabExpr(print(forestplot(cd2015mlu, boxsize=0.3, xlab="Effect size (units standard deviation)", title = "Chronic disease diagnoses late-life", xticks = c(-1, -0.5,0, 0.5, 1))))
 
 fig2row3 <-  grid.grabExpr(print(forestplot(dmlu, boxsize=0.3, xlab="Effect size (units standard deviation)", title = "Died before 60", xticks = c(-1, -0.5,0, 0.5, 1))))
 

 pdf("sens_fig1.pdf", height=10)
 grid.arrange(fig1row1, fig1row2, fig1row3)
 dev.off()
 
 pdf("sens_fig2.pdf", height=10)
 grid.arrange(fig2row1, fig2row2, fig2row3)
 dev.off()
```
