# Supplementary material for: The long-term health effects of attending a selective school: a natural experiment
Source: BMC Med. 2020 Apr 3;18:77. doi: 10.1186/s12916-020-01536-7 (PMC7118818; doi:10.1186/s12916-020-01536-7)
Supplement: Supplementary file 4 — Additional file 4: Table S2. Effect size estimates from sensitivity analyses. (Excel spreadsheet) giving estimated effect of attending selective secondary school on the health outcomes: 1) using higher weights for those closer to the cut-point (triangular); 2) using equal weights; 3) including confounders of sex, IQ at age 9 and father’s occupation; 4) including the 3048 people in the base sample for whom secondary school was not known using inverse-probability weighting; 5) excluding those whose probability of attending selective secondary was not 0 or 100% (donut analysis); and 6) including the entire population equally weighted. Includes evaluation for first, second, or third order polynomials of the 11+ exam score. Also includes effect sizes, confidence intervals, and p-values calculated in units of standard deviation of the the study sample. [file 12916_2020_1536_MOESM4_ESM.xlsx]

## Sheet: Sheet1
variable	Polynomial	Effect	CI higher	CI lower	Effect in SD units	CI higher in SD units	CI lower in SD units			variable	study sample standard deviation
General health	1	-0.12	-0.24	0	-0.153846	-0.307692	0			Boy	0.5
General health	2	-0.08	-0.23	0.06	-0.102564	-0.294872	0.0769231			IQ aged 9	16.02
General health	3	-0.11	-0.28	0.06	-0.141026	-0.358974	0.0769231			Non-manual father	0.38
General health equal weights	1	-0.12	-0.24	-0.01	-0.153846	-0.307692	-0.0128205			11+ score	64.62
General health equal weights	2	-0.09	-0.23	0.05	-0.115385	-0.294872	0.0641026			General health	0.78
General health equal weights	3	-0.12	-0.3	0.05	-0.153846	-0.384615	0.0641026			Mental health	1.95
General health including confounders	1	-0.12	-0.24	0	-0.153846	-0.307692	0			Life limitation	0.37
General health including confounders	2	-0.08	-0.22	0.07	-0.102564	-0.282051	0.0897436			Linked to NHS	0.25
General health including confounders	3	-0.11	-0.28	0.06	-0.141026	-0.358974	0.0769231			Chronic diagnoses 2001	0.41
General health missing school attendance imputed	1	-0.12	-0.24	-0.01	-0.153846	-0.307692	-0.0128205			Chronic diagnoses 2015	0.9
General health missing school attendance imputed	2	-0.09	-0.24	0.06	-0.115385	-0.307692	0.0769231			Died by age 60	0.2
General health missing school attendance imputed	3	-0.12	-0.3	0.06	-0.153846	-0.384615	0.0769231
General health donut		-0.07	-0.21	0.06	-0.0897436	-0.269231	0.0769231
General health parametric		-0.15	-0.24	-0.06	-0.192308	-0.307692	-0.0769231
Mental health	1	-0.2	-0.49	0.1	-0.102564	-0.251282	0.0512821
Mental health	2	-0.13	-0.5	0.24	-0.0666667	-0.25641	0.123077
Mental health	3	-0.24	-0.68	0.19	-0.123077	-0.348718	0.0974359
Mental health equal weights	1	-0.23	-0.52	0.07	-0.117949	-0.266667	0.0358974
Mental health equal weights	2	-0.18	-0.53	0.17	-0.0923077	-0.271795	0.0871795
Mental health equal weights	3	-0.17	-0.62	0.28	-0.0871795	-0.317949	0.14359
Mental health including confounders	1	-0.15	-0.45	0.15	-0.0769231	-0.230769	0.0769231
Mental health including confounders	2	-0.04	-0.41	0.33	-0.0205128	-0.210256	0.169231
Mental health including confounders	3	-0.16	-0.59	0.27	-0.0820513	-0.302564	0.138462
Mental health missing school attendance imputed	1	-0.23	-0.52	0.07	-0.117949	-0.266667	0.0358974
Mental health missing school attendance imputed	2	-0.18	-0.54	0.19	-0.0923077	-0.276923	0.0974359
Mental health missing school attendance imputed	3	-0.16	-0.62	0.3	-0.0820513	-0.317949	0.153846
Mental health donut		-0.11	-0.44	0.22	-0.0564103	-0.225641	0.112821
Mental health parametric		-0.24	-0.47	-0.01	-0.123077	-0.241026	-0.00512821
Life limitation	1	0.05	-0.01	0.1	0.135135	-0.027027	0.27027
Life limitation	2	0.02	-0.04	0.09	0.0540541	-0.108108	0.243243
Life limitation	3	0.03	-0.05	0.11	0.0810811	-0.135135	0.297297
Life limitation equal weights	1	0.05	-0.01	0.1	0.135135	-0.027027	0.27027
Life limitation equal weights	2	0.03	-0.04	0.09	0.0810811	-0.108108	0.243243
Life limitation equal weights	3	0.04	-0.04	0.13	0.108108	-0.108108	0.351351
Life limitation including confounders	1	0.05	-0.01	0.1	0.135135	-0.027027	0.27027
Life limitation including confounders	2	0.02	-0.05	0.09	0.0540541	-0.135135	0.243243
Life limitation including confounders	3	0.02	-0.06	0.1	0.0540541	-0.162162	0.27027
Life limitation missing school attendance imputed	1	0.05	-0.01	0.1	0.135135	-0.027027	0.27027
Life limitation missing school attendance imputed	2	0.03	-0.04	0.1	0.0810811	-0.108108	0.27027
Life limitation missing school attendance imputed	3	0.04	-0.04	0.13	0.108108	-0.108108	0.351351
Life limitation donut		0.09	0.02	0.15	0.243243	0.0540541	0.405405
Life limitation parametric		0.09	0.05	0.14	0.243243	0.135135	0.378378
Chronic disease diagnoses in 2001	1	-0.01	-0.07	0.05	-0.0243902	-0.170732	0.121951
Chronic disease diagnoses in 2001	2	-0.02	-0.09	0.06	-0.0487805	-0.219512	0.146341
Chronic disease diagnoses in 2001	3	-0.05	-0.14	0.04	-0.121951	-0.341463	0.097561
Chronic disease diagnoses in 2001 equal weights	1	0.01	-0.05	0.07	0.0243902	-0.121951	0.170732
Chronic disease diagnoses in 2001 equal weights	2	0.01	-0.06	0.08	0.0243902	-0.146341	0.195122
Chronic disease diagnoses in 2001 equal weights	3	-0.01	-0.11	0.08	-0.0243902	-0.268293	0.195122
Chronic disease diagnoses in 2001 including confounders	1	-0.01	-0.07	0.05	-0.0243902	-0.170732	0.121951
Chronic disease diagnoses in 2001 including confounders	2	-0.02	-0.1	0.05	-0.0487805	-0.243902	0.121951
Chronic disease diagnoses in 2001 including confounders	3	-0.05	-0.14	0.03	-0.121951	-0.341463	0.0731707
Chronic disease diagnoses in 2001 missing school attendance imputed	1	0.01	-0.05	0.07	0.0243902	-0.121951	0.170732
Chronic disease diagnoses in 2001 missing school attendance imputed	2	0.01	-0.07	0.09	0.0243902	-0.170732	0.219512
Chronic disease diagnoses in 2001 missing school attendance imputed	3	-0.01	-0.1	0.08	-0.0243902	-0.243902	0.195122
Chronic disease diagnoses in 2001 donut		0.07	0	0.15	0.170732	0	0.365854
Chronic disease diagnoses in 2001 parametric		0.03	-0.02	0.08	0.0731707	-0.0487805	0.195122
Chronic disease diagnoses in 2015	1	0.06	-0.06	0.19	0.0666667	-0.0666667	0.211111
Chronic disease diagnoses in 2015	2	0.02	-0.14	0.17	0.0222222	-0.155556	0.188889
Chronic disease diagnoses in 2015	3	0	-0.18	0.18	0	-0.2	0.2
Chronic disease diagnoses in 2015 equal weights	1	0.1	-0.03	0.23	0.111111	-0.0333333	0.255556
Chronic disease diagnoses in 2015 equal weights	2	0.09	-0.07	0.24	0.1	-0.0777778	0.266667
Chronic disease diagnoses in 2015 equal weights	3	0.03	-0.17	0.22	0.0333333	-0.188889	0.244444
Chronic disease diagnoses in 2015 including confounders	1	0.06	-0.07	0.18	0.0666667	-0.0777778	0.2
Chronic disease diagnoses in 2015 including confounders	2	0.01	-0.15	0.17	0.0111111	-0.166667	0.188889
Chronic disease diagnoses in 2015 including confounders	3	-0.01	-0.19	0.17	-0.0111111	-0.211111	0.188889
Chronic disease diagnoses in 2015 missing school attendance imputed	1	0.1	-0.03	0.23	0.111111	-0.0333333	0.255556
Chronic disease diagnoses in 2015 missing school attendance imputed	2	0.08	-0.08	0.25	0.0888889	-0.0888889	0.277778
Chronic disease diagnoses in 2015 missing school attendance imputed	3	0.03	-0.17	0.23	0.0333333	-0.188889	0.255556
Chronic disease diagnoses in 2015		0.12	-0.04	0.28	0.133333	-0.0444444	0.311111
Chronic disease diagnoses in 2015 parametric		0.16	0.05	0.26	0.177778	0.0555556	0.288889
Died before age 60	1	0.01	-0.02	0.04	0.05	-0.1	0.2
Died before age 60	2	0	-0.03	0.04	0	-0.15	0.2
Died before age 60	3	0	-0.04	0.05	0	-0.2	0.25
Died before age 60 equal weights	1	0	-0.03	0.03	0	-0.15	0.15
Died before age 60 equal weights	2	0	-0.03	0.04	0	-0.15	0.2
Died before age 60 equal weights	3	0.02	-0.03	0.06	0.1	-0.15	0.3
Died before age 60 including confounders	1	0.01	-0.02	0.04	0.05	-0.1	0.2
Died before age 60 including confounders	2	0	-0.03	0.04	0	-0.15	0.2
Died before age 60 including confounders	3	0	-0.04	0.05	0	-0.2	0.25
Died before age 60 missing school attendance imputed	1	0	-0.03	0.03	0	-0.15	0.15
Died before age 60 missing school attendance imputed	2	0	-0.04	0.04	0	-0.2	0.2
Died before age 60 missing school attendance imputed	3	0.02	-0.03	0.07	0.1	-0.15	0.35
Died before age 60 donut		0	-0.03	0.03	0	-0.15	0.15
Died before age 60 parametric		0	-0.02	0.03	0	-0.1	0.15
